# Supplementary material for: Preparation and Characterization of Gluten/SDS/Chitosan Composite Hydrogel Based on Hydrophobic and Electrostatic Interactions
Source: J Funct Biomater. 2023 Apr 14;14(4):222. doi: 10.3390/jfb14040222 (PMC10146719; doi:10.3390/jfb14040222)
Supplement: Supplementary file 1 [file jfb-14-00222-s001.zip]

Archive with 1 entries (1 files):
- jfb-2308478-supplementary.pdf
